# Supplementary material for: Nanoformulation Design Including MamC-Mediated Biomimetic Nanoparticles Allows the Simultaneous Application of Targeted Drug Delivery and Magnetic Hyperthermia
Source: Polymers (Basel). 2020 Aug 15;12(8):1832. doi: 10.3390/polym12081832 (PMC7465699; doi:10.3390/polym12081832)
Supplement: Supplementary file 1 [file polymers-12-01832-s001.zip]

Archive with 3 entries (3 files):
- S1.1.swf
- S1.2..swf
- Supplementary Information.pdf
